# Supplementary material for: Evaluating the World Health Organization’s SkinNTDs App as a Training Tool for Skin Neglected Tropical Diseases in Ghana and Kenya: Cross-Sectional Study
Source: J Med Internet Res. 2024 Apr 30;26:e51628. doi: 10.2196/51628 (PMC11094592; doi:10.2196/51628)
Supplement: Multimedia Appendix 2 [file jmir_v26i1e51628_app2.xlsx]

## Sheet: uMARS study data
Entertainment. Is the app fun/ entertaining to use?	Interest. Is the app interesting to use? Does it use any strategies to increase engagement by presenting its content in an interesting way?	Customization. Does the app provide all necessary settings/ preferences for app features (e.g., sound, content, notifications, etc.)?	Interactivity. Does it allow user input, provide feedback, contain prompts (reminders, sharing,options, notifications, etc.)?	Target group: Is the app content (visual information, language, design) appropriate for you, as an audience?	Performance. How accurately/fast do the app features (functions) and components(buttons/menus) work?	Ease of use. How easy is it to learn how to use the app; how clear are the menu labels/ icons and instructions?	Navigation. Is moving between screens logical/accurate/appropriate/ uninterrupted; are all necessary screen links present?	Gestural Design. Are interactions (taps/swipes/scrolls) consistent and intuitive across all components/screens?	Layout. Is arrangement and size of buttons/icons/menus/content on the screen appropriate?	Graphics. How high is the quality/resolution of graphics used?	Visual appeal. How good does the app look?	Accuracy of app description (in app store). Does the app contain what is described?	Goals. Does the app have a specific, achievable goal?	Quality of information. Is the app content correct, well written and relevant to the purpose of the app?	Quantity of information. Is the extent of the coverage within the scope of the app, comprehensive enough and concise?	Visual information. Is visual explanation of concepts- through images/graphs/maps/charts, etc.- clear, logical, correct?	Credibility. Does the app come from a legitimate source (specified in the app store or within the app itself)?	Would you recommend this app to people who might benefit from it?	How many times do you think you would use this app in the next 12 months?	Would you pay for this app?	What is your overall star rating of the app?	How often do you use the app since you downloaded it?	This app is likely to increase my knowledge about skin NTDs (Perceived impact 2)	This app is likely to help me come up faster and more efficiently with a diagnosis on skin NTD
Highly entertaining and fun, would stimulate repeat use	Moderately interesting; would engage user for some time (5 to 10 minutes)	Allows basic customisation to function adequately	Very high level of responsiveness through interactive features	Perfectly targeted, no issues found	Perfect/timely response; no technical bugs	Able to use app immediately; intuitive and simple	Perfectly logical, easy, clear and intuitive screen flow throughout, or offers shortcuts	Perfectly consistent and intuitive	Professional, simple, clear, logically organised, device display optimised. Every design component has a purpose	Very high quality/resolution graphics and visual design- proportionate, stylistically consistent throughout	As above + very attractive, memorable, stands out; use of colors enhances the app	Accurate. App contains most of the described components/features	The app has clearly specified goals, which are achievable	Relevant, appropriate, coherent and correct	Comprehensive and concise; contains links to more information and resources	Perfectly clear, logical, correct	Developed by an international organization, nationally competitive government, or research funding.	Definitely	1-2	Maybe	*** Average	Rarely (or once or twice since downloading it; you manage to diagnose your patients without its help)	4	4
Highly entertaining and fun, would stimulate repeat use	Moderately interesting; would engage user for some time (5 to 10 minutes)	Allows insufficient customization	Basic interactive features to function adequately	Perfectly targeted, no issues found	Mostly functional with negligible problems	Easy to learn how to use the app	Perfectly logical, easy, clear and intuitive screen flow throughout, or offers shortcuts	Mostly consistent/intuitive with negligible problems	Mostly clear, able to select/locate/read items	High quality/resolution graphics and visual design- mostly proportionate, stylistically consistent	High level of visual appeal- professionally designed	Accurate. App contains most of the described components/features	The app has clearly specified goals, which are achievable	Relevant, appropriate, coherent and correct	Offers a broad range of information, but has some gaps or unnecessary details; or has no links to more information and resources	Mostly clear, logical, correct, with negligible issues	Developed by an international organization, nationally competitive government, or research funding.	Definitely	3-10	No	****	Occasionally (less than five times since downloading it; sometimes you reach for it to come to a diagnosis)	5	5
Moderately fun and entertaining, would entertain user for some time (5 to 10 minutes)	Moderately interesting; would engage user for some time (5 to 10 minutes)	Allows basic customisation to function adequately	Basic interactive features to function adequately	Well-targeted, with negligible issues	Perfect/timely response; no technical bugs	Easy to learn how to use the app	Perfectly logical, easy, clear and intuitive screen flow throughout, or offers shortcuts	Mostly consistent/intuitive with negligible problems	Professional, simple, clear, logically organised, device display optimised. Every design component has a purpose	Moderate quality graphics and visual design	High level of visual appeal- professionally designed	Accurate. App contains most of the described components/features	OK. The app has clearly specified goals, which are achievable	Relevant, appropriate, coherent and correct	Comprehensive and concise; contains links to more information and resources	Mostly clear, logical, correct, with negligible issues	Developed by an international organization, nationally competitive government, or research funding.	Definitely	3-10	Maybe	***** One of the best apps I’ve used	Frequently (or every other day; you often reach for it to come to a diagnosis)	5	5
Moderately fun and entertaining, would entertain user for some time (5 to 10 minutes)	Very interesting, would engage user in repeat use	Allows basic customisation to function adequately	Basic interactive features to function adequately	Well-targeted, with negligible issues	Perfect/timely response; no technical bugs	Able to use app immediately; intuitive and simple	Perfectly logical, easy, clear and intuitive screen flow throughout, or offers shortcuts	Mostly consistent/intuitive with negligible problems	Professional, simple, clear, logically organised, device display optimised. Every design component has a purpose	High quality/resolution graphics and visual design- mostly proportionate, stylistically consistent	High level of visual appeal- professionally designed	OK. App contains some of the described components/functions	The app has clearly specified goals, which are achievable	Relevant, appropriate, coherent and correct	Ok, but not comprehensible	Perfectly clear, logical, correct	Developed by an international organization, nationally competitive government, or research funding.	Definitely	> 50	Yes	****	Frequently (or every other day; you often reach for it to come to a diagnosis)	5	5
Highly entertaining and fun, would stimulate repeat use	Very interesting, would engage user in repeat use	Allows insufficient customization	No interactive features	Perfectly targeted, no issues found	Perfect/timely response; no technical bugs	Able to use app immediately; intuitive and simple	Perfectly logical, easy, clear and intuitive screen flow throughout, or offers shortcuts	Perfectly consistent and intuitive	Professional, simple, clear, logically organised, device display optimised. Every design component has a purpose	Very high quality/resolution graphics and visual design- proportionate, stylistically consistent throughout	As above + very attractive, memorable, stands out; use of colors enhances the app	Highly accurate description of the app components/features	The app has clearly specified goals, which are achievable	Relevant, appropriate, coherent and correct	Comprehensive and concise; contains links to more information and resources	Perfectly clear, logical, correct	Developed by an international organization, nationally competitive government, or research funding.	Definitely	10-50	Maybe	****	Occasionally (less than five times since downloading it; sometimes you reach for it to come to a diagnosis)	5	5
Moderately fun and entertaining, would entertain user for some time (5 to 10 minutes)	Moderately interesting; would engage user for some time (5 to 10 minutes)	Allows basic customisation to function adequately	Basic interactive features to function adequately	Well-targeted, with negligible issues	Perfect/timely response; no technical bugs	Easy to learn how to use the app	Perfectly logical, easy, clear and intuitive screen flow throughout, or offers shortcuts	Mostly consistent/intuitive with negligible problems	Professional, simple, clear, logically organised, device display optimised. Every design component has a purpose	High quality/resolution graphics and visual design- mostly proportionate, stylistically consistent	Some visual appeal- average, neither pleasant, nor unpleasant	Accurate. App contains most of the described components/features	The app has specific goals, which are highly likely to be achieved	Relevant, appropriate, coherent and correct	Ok, but not comprehensible	Perfectly clear, logical, correct	Developed by an international organization, nationally competitive government, or research funding.	Definitely	10-50	No	*** Average	Occasionally (less than five times since downloading it; sometimes you reach for it to come to a diagnosis)	5	5
Ok, fun enough to entertain for a brief time (less than 5 minutes)	Ok, neither interesting nor uninteresting; would engage user for a brief time (less than 5 minutes)	Allows numerus options for customization	Basic interactive features to function adequately	Well-targeted, with negligible issues	Mostly functional with negligible problems	Easy to learn how to use the app	Easy to use or missing a negligible link	Mostly consistent/intuitive with negligible problems	Mostly clear, able to select/locate/read items	High quality/resolution graphics and visual design- mostly proportionate, stylistically consistent	Some visual appeal- average, neither pleasant, nor unpleasant	Accurate. App contains most of the described components/features	OK. The app has clearly specified goals, which are achievable	Moderately relevant, appropriate, coherent and appears correct	Offers a broad range of information, but has some gaps or unnecessary details; or has no links to more information and resources	Mostly clear, logical, correct, with negligible issues	Developed by government, university or as above but larger in scale	Definitely	> 50	Yes	****	Frequently (or every other day; you often reach for it to come to a diagnosis)	4	4
Moderately fun and entertaining, would entertain user for some time (5 to 10 minutes)	Very interesting, would engage user in repeat use	Allows basic customisation to function adequately	Offers a variety of interactive features	Well-targeted, with negligible issues	Mostly functional with negligible problems	Easy to learn how to use the app	Easy to use or missing a negligible link	Mostly consistent/intuitive with negligible problems	Mostly clear, able to select/locate/read items	High quality/resolution graphics and visual design- mostly proportionate, stylistically consistent	High level of visual appeal- professionally designed	Accurate. App contains most of the described components/features	The app has clearly specified goals, which are achievable	Moderately relevant, appropriate, coherent and appears correct	Comprehensive and concise; contains links to more information and resources	Mostly clear, logical, correct, with negligible issues	Developed by government, university or as above but larger in scale	Definitely	10-50	Maybe	****	Occasionally (less than five times since downloading it; sometimes you reach for it to come to a diagnosis)	4	4
Ok, fun enough to entertain for a brief time (less than 5 minutes)	Ok, neither interesting nor uninteresting; would engage user for a brief time (less than 5 minutes)	Allows insufficient customization	Basic interactive features to function adequately	Acceptable but I do not feel targeted by the app	Some functions work, but lagging or contain major technical problems	Usable after some time and effort	Usable after some time and effort	Ok, with some inconsistent/confusing elements	Satisfactory. Few problems with selecting/locating/reading items or with minor screen- size problems	Moderate quality graphics and visual design	Some visual appeal- average, neither pleasant, nor unpleasant	OK. App contains some of the described components/functions	OK. The app has clearly specified goals, which are achievable	Moderately relevant, appropriate, coherent and appears correct	Ok, but not comprehensible	Ok, but often unclear, confusing, wrong	Developed by a small NGO/institution (hospital, centre, etc.)/funding body	Maybe	1-2	No	*** Average	Occasionally (less than five times since downloading it; sometimes you reach for it to come to a diagnosis)	2	3
Moderately fun and entertaining, would entertain user for some time (5 to 10 minutes)	Very interesting, would engage user in repeat use	Allows basic customisation to function adequately	Basic interactive features to function adequately	Well-targeted, with negligible issues	Perfect/timely response; no technical bugs	Able to use app immediately; intuitive and simple	Perfectly logical, easy, clear and intuitive screen flow throughout, or offers shortcuts	Perfectly consistent and intuitive	Mostly clear, able to select/locate/read items	High quality/resolution graphics and visual design- mostly proportionate, stylistically consistent	Some visual appeal- average, neither pleasant, nor unpleasant	Accurate. App contains most of the described components/features	The app has clearly specified goals, which are achievable	Relevant, appropriate, coherent and correct	Comprehensive and concise; contains links to more information and resources	Mostly clear, logical, correct, with negligible issues	Developed by an international organization, nationally competitive government, or research funding.	Definitely	> 50	Yes	****	Occasionally (less than five times since downloading it; sometimes you reach for it to come to a diagnosis)	4	4
Moderately fun and entertaining, would entertain user for some time (5 to 10 minutes)	Moderately interesting; would engage user for some time (5 to 10 minutes)	Allows basic customisation to function adequately	Basic interactive features to function adequately	Well-targeted, with negligible issues	Some functions work, but lagging or contain major technical problems	Usable after some time and effort	Usable after some time and effort	Ok, with some inconsistent/confusing elements	Satisfactory. Few problems with selecting/locating/reading items or with minor screen- size problems	Moderate quality graphics and visual design	Some visual appeal- average, neither pleasant, nor unpleasant	Accurate. App contains most of the described components/features	OK. The app has clearly specified goals, which are achievable	Relevant, appropriate, coherent and correct	Ok, but not comprehensible	Ok, but often unclear, confusing, wrong	Developed by government, university or as above but larger in scale	In between 3 and 5	3-10	Maybe	*** Average	Occasionally (less than five times since downloading it; sometimes you reach for it to come to a diagnosis)	4	4
Ok, fun enough to entertain for a brief time (less than 5 minutes)	Moderately interesting; would engage user for some time (5 to 10 minutes)	Allows basic customisation to function adequately	Basic interactive features to function adequately	Acceptable but I do not feel targeted by the app	App works overall. Some technical problems need fixing/ slow at times	Easy to learn how to use the app	Usable after some time and effort	Mostly consistent/intuitive with negligible problems	Mostly clear, able to select/locate/read items	Moderate quality graphics and visual design	High level of visual appeal- professionally designed	OK. App contains some of the described components/functions	OK. The app has clearly specified goals, which are achievable	It’s poor. Barely irrelevant, inappropriate, incoherent and/or incorrect	Insufficient or possibly overwhelming	Mostly clear, logical, correct, with negligible issues	Developed by an international organization, nationally competitive government, or research funding.	In between 3 and 5	10-50	Maybe	*** Average	Occasionally (less than five times since downloading it; sometimes you reach for it to come to a diagnosis)	4	3
Moderately fun and entertaining, would entertain user for some time (5 to 10 minutes)	Moderately interesting; would engage user for some time (5 to 10 minutes)	Allows numerus options for customization	Basic interactive features to function adequately	Perfectly targeted, no issues found	Perfect/timely response; no technical bugs	Easy to learn how to use the app	Perfectly logical, easy, clear and intuitive screen flow throughout, or offers shortcuts	Perfectly consistent and intuitive	Mostly clear, able to select/locate/read items	High quality/resolution graphics and visual design- mostly proportionate, stylistically consistent	High level of visual appeal- professionally designed	Accurate. App contains most of the described components/features	The app has clearly specified goals, which are achievable	Relevant, appropriate, coherent and correct	Comprehensive and concise; contains links to more information and resources	Perfectly clear, logical, correct	Developed by an international organization, nationally competitive government, or research funding.	Definitely	10-50	Maybe	***** One of the best apps I’ve used	Frequently (or every other day; you often reach for it to come to a diagnosis)	4	5
Moderately fun and entertaining, would entertain user for some time (5 to 10 minutes)	Moderately interesting; would engage user for some time (5 to 10 minutes)	Allows basic customisation to function adequately	Basic interactive features to function adequately	Acceptable but I do not feel targeted by the app	App works overall. Some technical problems need fixing/ slow at times	Easy to learn how to use the app	Easy to use or missing a negligible link	Ok, with some inconsistent/confusing elements	Satisfactory. Few problems with selecting/locating/reading items or with minor screen- size problems	Moderate quality graphics and visual design	High level of visual appeal- professionally designed	OK. App contains some of the described components/functions	The app has clearly specified goals, which are achievable	Moderately relevant, appropriate, coherent and appears correct	Ok, but not comprehensible	Mostly clear, logical, correct, with negligible issues	Developed by an international organization, nationally competitive government, or research funding.	Definitely	10-50	Maybe	*** Average	Frequently (or every other day; you often reach for it to come to a diagnosis)	5	4
Moderately fun and entertaining, would entertain user for some time (5 to 10 minutes)	Ok, neither interesting nor uninteresting; would engage user for a brief time (less than 5 minutes)	Allows insufficient customization	Insufficient interactivity	Well-targeted, with negligible issues	Mostly functional with negligible problems	Easy to learn how to use the app	Perfectly logical, easy, clear and intuitive screen flow throughout, or offers shortcuts	Mostly consistent/intuitive with negligible problems	Mostly clear, able to select/locate/read items	Moderate quality graphics and visual design	High level of visual appeal- professionally designed	OK. App contains some of the described components/functions	The app has clearly specified goals, which are achievable	Relevant, appropriate, coherent and correct	Offers a broad range of information, but has some gaps or unnecessary details; or has no links to more information and resources	Mostly clear, logical, correct, with negligible issues	Developed by an international organization, nationally competitive government, or research funding.	In between 3 and 5	3-10	No	****	Frequently (or every other day; you often reach for it to come to a diagnosis)	5	4
Moderately fun and entertaining, would entertain user for some time (5 to 10 minutes)	Moderately interesting; would engage user for some time (5 to 10 minutes)	Allows basic customisation to function adequately	Basic interactive features to function adequately	Well-targeted, with negligible issues	Perfect/timely response; no technical bugs	Able to use app immediately; intuitive and simple	Easy to use or missing a negligible link	Ok, with some inconsistent/confusing elements	Mostly clear, able to select/locate/read items	Moderate quality graphics and visual design	High level of visual appeal- professionally designed	Accurate. App contains most of the described components/features	The app has clearly specified goals, which are achievable	Relevant, appropriate, coherent and correct	Offers a broad range of information, but has some gaps or unnecessary details; or has no links to more information and resources	Perfectly clear, logical, correct	Developed by an international organization, nationally competitive government, or research funding.	Definitely	3-10	Yes	****	Occasionally (less than five times since downloading it; sometimes you reach for it to come to a diagnosis)	5	4
Moderately fun and entertaining, would entertain user for some time (5 to 10 minutes)	Ok, neither interesting nor uninteresting; would engage user for a brief time (less than 5 minutes)	Allows insufficient customization	Basic interactive features to function adequately	Mostly inappropriate/unclear/confusing	Mostly functional with negligible problems	Usable after some time and effort	Easy to use or missing a negligible link	Mostly consistent/intuitive with negligible problems	Satisfactory. Few problems with selecting/locating/reading items or with minor screen- size problems	High quality/resolution graphics and visual design- mostly proportionate, stylistically consistent	High level of visual appeal- professionally designed	Accurate. App contains most of the described components/features	The app has clearly specified goals, which are achievable	Relevant, appropriate, coherent and correct	Offers a broad range of information, but has some gaps or unnecessary details; or has no links to more information and resources	Mostly clear, logical, correct, with negligible issues	Developed by a small NGO/institution (hospital, centre, etc.)/funding body	Maybe	3-10	No	*** Average	Occasionally (less than five times since downloading it; sometimes you reach for it to come to a diagnosis)	3	3
Moderately fun and entertaining, would entertain user for some time (5 to 10 minutes)	Moderately interesting; would engage user for some time (5 to 10 minutes)	Allows numerus options for customization	Very high level of responsiveness through interactive features	Well-targeted, with negligible issues	Mostly functional with negligible problems	Easy to learn how to use the app	Perfectly logical, easy, clear and intuitive screen flow throughout, or offers shortcuts	Mostly consistent/intuitive with negligible problems	Professional, simple, clear, logically organised, device display optimised. Every design component has a purpose	High quality/resolution graphics and visual design- mostly proportionate, stylistically consistent	High level of visual appeal- professionally designed	Accurate. App contains most of the described components/features	The app has clearly specified goals, which are achievable	Relevant, appropriate, coherent and correct	Offers a broad range of information, but has some gaps or unnecessary details; or has no links to more information and resources	Mostly clear, logical, correct, with negligible issues	Developed by government, university or as above but larger in scale	Definitely	10-50	Yes	****	Occasionally (less than five times since downloading it; sometimes you reach for it to come to a diagnosis)	5	5
Ok, fun enough to entertain for a brief time (less than 5 minutes)	Ok, neither interesting nor uninteresting; would engage user for a brief time (less than 5 minutes)	Allows basic customisation to function adequately	Basic interactive features to function adequately	Acceptable but I do not feel targeted by the app	App works overall. Some technical problems need fixing/ slow at times	Usable after some time and effort	Usable after a lot of time and effort	Often inconsistent/confusing	Satisfactory. Few problems with selecting/locating/reading items or with minor screen- size problems	Moderate quality graphics and visual design	Some visual appeal- average, neither pleasant, nor unpleasant	Accurate. App contains most of the described components/features	The app has clearly specified goals, which are achievable	Moderately relevant, appropriate, coherent and appears correct	Offers a broad range of information, but has some gaps or unnecessary details; or has no links to more information and resources	Mostly clear, logical, correct, with negligible issues	Developed by government, university or as above but larger in scale	Definitely	> 50	Yes	***** One of the best apps I’ve used	Occasionally (less than five times since downloading it; sometimes you reach for it to come to a diagnosis)	5	5
Moderately fun and entertaining, would entertain user for some time (5 to 10 minutes)	Very interesting, would engage user in repeat use	Allows numerus options for customization	Offers a variety of interactive features	Perfectly targeted, no issues found	Perfect/timely response; no technical bugs	Able to use app immediately; intuitive and simple	Perfectly logical, easy, clear and intuitive screen flow throughout, or offers shortcuts	Mostly consistent/intuitive with negligible problems	Professional, simple, clear, logically organised, device display optimised. Every design component has a purpose	Very high quality/resolution graphics and visual design- proportionate, stylistically consistent throughout	As above + very attractive, memorable, stands out; use of colors enhances the app	Highly accurate description of the app components/features	OK. The app has clearly specified goals, which are achievable	Relevant, appropriate, coherent and correct	Offers a broad range of information, but has some gaps or unnecessary details; or has no links to more information and resources	Perfectly clear, logical, correct	Developed by an international organization, nationally competitive government, or research funding.	Definitely	10-50	Maybe	****	Frequently (or every other day; you often reach for it to come to a diagnosis)	5	5
Ok, fun enough to entertain for a brief time (less than 5 minutes)	Moderately interesting; would engage user for some time (5 to 10 minutes)	Allows basic customisation to function adequately	Insufficient interactivity	Perfectly targeted, no issues found	Perfect/timely response; no technical bugs	Able to use app immediately; intuitive and simple	Perfectly logical, easy, clear and intuitive screen flow throughout, or offers shortcuts	Perfectly consistent and intuitive	Professional, simple, clear, logically organised, device display optimised. Every design component has a purpose	High quality/resolution graphics and visual design- mostly proportionate, stylistically consistent	High level of visual appeal- professionally designed	Accurate. App contains most of the described components/features	The app has clearly specified goals, which are achievable	Relevant, appropriate, coherent and correct	Offers a broad range of information, but has some gaps or unnecessary details; or has no links to more information and resources	Perfectly clear, logical, correct	Developed by government, university or as above but larger in scale	Definitely	10-50	Maybe	****	Rarely (or once or twice since downloading it; you manage to diagnose your patients without its help)	5	4
Moderately fun and entertaining, would entertain user for some time (5 to 10 minutes)	Moderately interesting; would engage user for some time (5 to 10 minutes)	Allows basic customisation to function adequately	Offers a variety of interactive features	Well-targeted, with negligible issues	Perfect/timely response; no technical bugs	Able to use app immediately; intuitive and simple	Perfectly logical, easy, clear and intuitive screen flow throughout, or offers shortcuts	Perfectly consistent and intuitive	Professional, simple, clear, logically organised, device display optimised. Every design component has a purpose	Very high quality/resolution graphics and visual design- proportionate, stylistically consistent throughout	As above + very attractive, memorable, stands out; use of colors enhances the app	Highly accurate description of the app components/features	The app has specific goals, which are highly likely to be achieved	Highly relevant, appropriate, coherent and correct	Comprehensive and concise; contains links to more information and resources	Perfectly clear, logical, correct	Developed by an international organization, nationally competitive government, or research funding.	Definitely	3-10	Maybe	***** One of the best apps I’ve used	Rarely (or once or twice since downloading it; you manage to diagnose your patients without its help)	5	5
Highly entertaining and fun, would stimulate repeat use	Very interesting, would engage user in repeat use	Allows numerus options for customization	Basic interactive features to function adequately	Well-targeted, with negligible issues	Mostly functional with negligible problems	Able to use app immediately; intuitive and simple	Easy to use or missing a negligible link	Mostly consistent/intuitive with negligible problems	Mostly clear, able to select/locate/read items	High quality/resolution graphics and visual design- mostly proportionate, stylistically consistent	High level of visual appeal- professionally designed	Accurate. App contains most of the described components/features	The app has clearly specified goals, which are achievable	Relevant, appropriate, coherent and correct	Offers a broad range of information, but has some gaps or unnecessary details; or has no links to more information and resources	Mostly clear, logical, correct, with negligible issues	Developed by an international organization, nationally competitive government, or research funding.	Definitely	3-10	No	*** Average	Frequently (or every other day; you often reach for it to come to a diagnosis)	4	4
Highly entertaining and fun, would stimulate repeat use	Mostly uninteresting	Allows basic customisation to function adequately	Offers a variety of interactive features	Well-targeted, with negligible issues	App works overall. Some technical problems need fixing/ slow at times	Easy to learn how to use the app	Perfectly logical, easy, clear and intuitive screen flow throughout, or offers shortcuts	Mostly consistent/intuitive with negligible problems	Satisfactory. Few problems with selecting/locating/reading items or with minor screen- size problems	Very high quality/resolution graphics and visual design- proportionate, stylistically consistent throughout	High level of visual appeal- professionally designed	Accurate. App contains most of the described components/features	The app has clearly specified goals, which are achievable	Relevant, appropriate, coherent and correct	Comprehensive and concise; contains links to more information and resources	Mostly clear, logical, correct, with negligible issues	Developed by an international organization, nationally competitive government, or research funding.	Definitely	> 50	No	***** One of the best apps I’ve used	Frequently (or every other day; you often reach for it to come to a diagnosis)	5	5
Highly entertaining and fun, would stimulate repeat use	Very interesting, would engage user in repeat use	Allows numerus options for customization	Offers a variety of interactive features	Well-targeted, with negligible issues	Mostly functional with negligible problems	Able to use app immediately; intuitive and simple	Easy to use or missing a negligible link	Ok, with some inconsistent/confusing elements	Satisfactory. Few problems with selecting/locating/reading items or with minor screen- size problems	Moderate quality graphics and visual design	High level of visual appeal- professionally designed	Accurate. App contains most of the described components/features	The app has clearly specified goals, which are achievable	Relevant, appropriate, coherent and correct	Offers a broad range of information, but has some gaps or unnecessary details; or has no links to more information and resources	Mostly clear, logical, correct, with negligible issues	Developed by government, university or as above but larger in scale	Definitely	> 50	Maybe	***** One of the best apps I’ve used	Occasionally (less than five times since downloading it; sometimes you reach for it to come to a diagnosis)	5	5
Moderately fun and entertaining, would entertain user for some time (5 to 10 minutes)	Moderately interesting; would engage user for some time (5 to 10 minutes)	Allows basic customisation to function adequately	Very high level of responsiveness through interactive features	Well-targeted, with negligible issues	Mostly functional with negligible problems	Able to use app immediately; intuitive and simple	Easy to use or missing a negligible link	Mostly consistent/intuitive with negligible problems	Mostly clear, able to select/locate/read items	High quality/resolution graphics and visual design- mostly proportionate, stylistically consistent	High level of visual appeal- professionally designed	Highly accurate description of the app components/features	OK. The app has clearly specified goals, which are achievable	Moderately relevant, appropriate, coherent and appears correct	Comprehensive and concise; contains links to more information and resources	Mostly clear, logical, correct, with negligible issues	Developed by government, university or as above but larger in scale	Definitely	> 50	Maybe	****	Occasionally (less than five times since downloading it; sometimes you reach for it to come to a diagnosis)	4	4
Moderately fun and entertaining, would entertain user for some time (5 to 10 minutes)	Very interesting, would engage user in repeat use	Allows numerus options for customization	Very high level of responsiveness through interactive features	Well-targeted, with negligible issues	Mostly functional with negligible problems	Easy to learn how to use the app	Easy to use or missing a negligible link	Ok, with some inconsistent/confusing elements	Mostly clear, able to select/locate/read items	Very high quality/resolution graphics and visual design- proportionate, stylistically consistent throughout	High level of visual appeal- professionally designed	Accurate. App contains most of the described components/features	The app has specific goals, which are highly likely to be achieved	Highly relevant, appropriate, coherent and correct	Offers a broad range of information, but has some gaps or unnecessary details; or has no links to more information and resources	Mostly clear, logical, correct, with negligible issues	Developed by an international organization, nationally competitive government, or research funding.	Definitely	10-50	Maybe	***** One of the best apps I’ve used	Frequently (or every other day; you often reach for it to come to a diagnosis)	4	4
Moderately fun and entertaining, would entertain user for some time (5 to 10 minutes)	Moderately interesting; would engage user for some time (5 to 10 minutes)	Allows complete tailoring to the individual’s preferences, retains all settings	Insufficient interactivity	Well-targeted, with negligible issues	App works overall. Some technical problems need fixing/ slow at times	Easy to learn how to use the app	Usable after some time and effort	Mostly consistent/intuitive with negligible problems	Mostly clear, able to select/locate/read items	High quality/resolution graphics and visual design- mostly proportionate, stylistically consistent	High level of visual appeal- professionally designed	Accurate. App contains most of the described components/features	The app has clearly specified goals, which are achievable	Relevant, appropriate, coherent and correct	Comprehensive and concise; contains links to more information and resources	Mostly clear, logical, correct, with negligible issues	Developed by an international organization, nationally competitive government, or research funding.	Definitely	> 50	Maybe	*** Average	Occasionally (less than five times since downloading it; sometimes you reach for it to come to a diagnosis)	5	5
Moderately fun and entertaining, would entertain user for some time (5 to 10 minutes)	Moderately interesting; would engage user for some time (5 to 10 minutes)	Allows basic customisation to function adequately	Basic interactive features to function adequately	Perfectly targeted, no issues found	Perfect/timely response; no technical bugs	Easy to learn how to use the app	Usable after some time and effort	Mostly consistent/intuitive with negligible problems	Mostly clear, able to select/locate/read items	High quality/resolution graphics and visual design- mostly proportionate, stylistically consistent	High level of visual appeal- professionally designed	Accurate. App contains most of the described components/features	OK. The app has clearly specified goals, which are achievable	Moderately relevant, appropriate, coherent and appears correct	Ok, but not comprehensible	Mostly clear, logical, correct, with negligible issues	Developed by a small NGO/institution (hospital, centre, etc.)/funding body	Maybe	3-10	No	****	Occasionally (less than five times since downloading it; sometimes you reach for it to come to a diagnosis)	4	4
Moderately fun and entertaining, would entertain user for some time (5 to 10 minutes)	Moderately interesting; would engage user for some time (5 to 10 minutes)	Allows numerus options for customization	Basic interactive features to function adequately	Well-targeted, with negligible issues	Mostly functional with negligible problems	Easy to learn how to use the app	Easy to use or missing a negligible link	Mostly consistent/intuitive with negligible problems	Professional, simple, clear, logically organised, device display optimised. Every design component has a purpose	High quality/resolution graphics and visual design- mostly proportionate, stylistically consistent	As above + very attractive, memorable, stands out; use of colors enhances the app	Highly accurate description of the app components/features	The app has specific goals, which are highly likely to be achieved	Highly relevant, appropriate, coherent and correct	Offers a broad range of information, but has some gaps or unnecessary details; or has no links to more information and resources	Perfectly clear, logical, correct	Developed by government, university or as above but larger in scale	Definitely	10-50	No	****	Occasionally (less than five times since downloading it; sometimes you reach for it to come to a diagnosis)	5	5
Moderately fun and entertaining, would entertain user for some time (5 to 10 minutes)	Moderately interesting; would engage user for some time (5 to 10 minutes)	Allows insufficient customization	Basic interactive features to function adequately	Well-targeted, with negligible issues	Perfect/timely response; no technical bugs	Able to use app immediately; intuitive and simple	Easy to use or missing a negligible link	Mostly consistent/intuitive with negligible problems	Professional, simple, clear, logically organised, device display optimised. Every design component has a purpose	Moderate quality graphics and visual design	High level of visual appeal- professionally designed	Highly accurate description of the app components/features	OK. The app has clearly specified goals, which are achievable	Relevant, appropriate, coherent and correct	Comprehensive and concise; contains links to more information and resources	Mostly clear, logical, correct, with negligible issues	Developed by an international organization, nationally competitive government, or research funding.	Definitely	10-50	No	****	Frequently (or every other day; you often reach for it to come to a diagnosis)	5	4
Ok, fun enough to entertain for a brief time (less than 5 minutes)	Moderately interesting; would engage user for some time (5 to 10 minutes)	Allows basic customisation to function adequately	Basic interactive features to function adequately	Acceptable but I do not feel targeted by the app	App works overall. Some technical problems need fixing/ slow at times	Easy to learn how to use the app	Easy to use or missing a negligible link	Mostly consistent/intuitive with negligible problems	Mostly clear, able to select/locate/read items	High quality/resolution graphics and visual design- mostly proportionate, stylistically consistent	High level of visual appeal- professionally designed	Accurate. App contains most of the described components/features	The app has clearly specified goals, which are achievable	Relevant, appropriate, coherent and correct	Offers a broad range of information, but has some gaps or unnecessary details; or has no links to more information and resources	Mostly clear, logical, correct, with negligible issues	Developed by an international organization, nationally competitive government, or research funding.	Definitely	10-50	No	****	Occasionally (less than five times since downloading it; sometimes you reach for it to come to a diagnosis)	5	5
Ok, fun enough to entertain for a brief time (less than 5 minutes)	Moderately interesting; would engage user for some time (5 to 10 minutes)	Does not allow any customisation or requires setting to be input every time	Basic interactive features to function adequately	Acceptable but I do not feel targeted by the app	App works overall. Some technical problems need fixing/ slow at times	Easy to learn how to use the app	Easy to use or missing a negligible link	Mostly consistent/intuitive with negligible problems	Mostly clear, able to select/locate/read items	High quality/resolution graphics and visual design- mostly proportionate, stylistically consistent	High level of visual appeal- professionally designed	Accurate. App contains most of the described components/features	The app has clearly specified goals, which are achievable	Relevant, appropriate, coherent and correct	Offers a broad range of information, but has some gaps or unnecessary details; or has no links to more information and resources	Mostly clear, logical, correct, with negligible issues	Developed by government, university or as above but larger in scale	Definitely	10-50	Maybe	****	Occasionally (less than five times since downloading it; sometimes you reach for it to come to a diagnosis)	5	4
Ok, fun enough to entertain for a brief time (less than 5 minutes)	Moderately interesting; would engage user for some time (5 to 10 minutes)	Allows basic customisation to function adequately	Offers a variety of interactive features	Well-targeted, with negligible issues	Mostly functional with negligible problems	Easy to learn how to use the app	Easy to use or missing a negligible link	Mostly consistent/intuitive with negligible problems	Mostly clear, able to select/locate/read items	High quality/resolution graphics and visual design- mostly proportionate, stylistically consistent	High level of visual appeal- professionally designed	Accurate. App contains most of the described components/features	The app has clearly specified goals, which are achievable	Relevant, appropriate, coherent and correct	Comprehensive and concise; contains links to more information and resources	Mostly clear, logical, correct, with negligible issues	Developed by an international organization, nationally competitive government, or research funding.	Definitely	10-50	No	***** One of the best apps I’ve used	Frequently (or every other day; you often reach for it to come to a diagnosis)	5	4
Moderately fun and entertaining, would entertain user for some time (5 to 10 minutes)	Moderately interesting; would engage user for some time (5 to 10 minutes)	Allows basic customisation to function adequately	Basic interactive features to function adequately	Acceptable but I do not feel targeted by the app	Some functions work, but lagging or contain major technical problems	Usable after some time and effort	Usable after some time and effort	Ok, with some inconsistent/confusing elements	Satisfactory. Few problems with selecting/locating/reading items or with minor screen- size problems	Moderate quality graphics and visual design	Some visual appeal- average, neither pleasant, nor unpleasant	Inaccurate. App contains very few of the described components/functions	The description lists some goals, but the app has very little chance of achieving them	Moderately relevant, appropriate, coherent and appears correct	Offers a broad range of information, but has some gaps or unnecessary details; or has no links to more information and resources	Mostly clear, logical, correct, with negligible issues	Developed by an international organization, nationally competitive government, or research funding.	In between 3 and 5	> 50	Yes	****	Frequently (or every other day; you often reach for it to come to a diagnosis)	5	5
Ok, fun enough to entertain for a brief time (less than 5 minutes)	Very interesting, would engage user in repeat use	Allows numerus options for customization	Basic interactive features to function adequately	Well-targeted, with negligible issues	Perfect/timely response; no technical bugs	Easy to learn how to use the app	Perfectly logical, easy, clear and intuitive screen flow throughout, or offers shortcuts	Perfectly consistent and intuitive	Mostly clear, able to select/locate/read items	High quality/resolution graphics and visual design- mostly proportionate, stylistically consistent	High level of visual appeal- professionally designed	Accurate. App contains most of the described components/features	OK. The app has clearly specified goals, which are achievable	Relevant, appropriate, coherent and correct	Offers a broad range of information, but has some gaps or unnecessary details; or has no links to more information and resources	Ok, but often unclear, confusing, wrong	Developed by an international organization, nationally competitive government, or research funding.	Definitely	> 50	No	****	Occasionally (less than five times since downloading it; sometimes you reach for it to come to a diagnosis)	4	4
Ok, fun enough to entertain for a brief time (less than 5 minutes)	Very interesting, would engage user in repeat use	Does not allow any customisation or requires setting to be input every time	Insufficient interactivity	Well-targeted, with negligible issues	Mostly functional with negligible problems	Able to use app immediately; intuitive and simple	Perfectly logical, easy, clear and intuitive screen flow throughout, or offers shortcuts	Ok, with some inconsistent/confusing elements	Professional, simple, clear, logically organised, device display optimised. Every design component has a purpose	High quality/resolution graphics and visual design- mostly proportionate, stylistically consistent	High level of visual appeal- professionally designed	Accurate. App contains most of the described components/features	The app has specific goals, which are highly likely to be achieved	Relevant, appropriate, coherent and correct	Comprehensive and concise; contains links to more information and resources	Perfectly clear, logical, correct	Developed by an international organization, nationally competitive government, or research funding.	Definitely	10-50	Maybe	****	Occasionally (less than five times since downloading it; sometimes you reach for it to come to a diagnosis)	5	4
Ok, fun enough to entertain for a brief time (less than 5 minutes)	Very interesting, would engage user in repeat use	Does not allow any customisation or requires setting to be input every time	No interactive features	Perfectly targeted, no issues found	Perfect/timely response; no technical bugs	Easy to learn how to use the app	Easy to use or missing a negligible link	Perfectly consistent and intuitive	Professional, simple, clear, logically organised, device display optimised. Every design component has a purpose	Very high quality/resolution graphics and visual design- proportionate, stylistically consistent throughout	High level of visual appeal- professionally designed	Highly accurate description of the app components/features	The app has clearly specified goals, which are achievable	Highly relevant, appropriate, coherent and correct	Comprehensive and concise; contains links to more information and resources	Perfectly clear, logical, correct	Developed by an international organization, nationally competitive government, or research funding.	Definitely	> 50	No	***** One of the best apps I’ve used	Occasionally (less than five times since downloading it; sometimes you reach for it to come to a diagnosis)	5	5
Moderately fun and entertaining, would entertain user for some time (5 to 10 minutes)	Moderately interesting; would engage user for some time (5 to 10 minutes)	Allows complete tailoring to the individual’s preferences, retains all settings	Offers a variety of interactive features	Well-targeted, with negligible issues	Perfect/timely response; no technical bugs	Easy to learn how to use the app	Perfectly logical, easy, clear and intuitive screen flow throughout, or offers shortcuts	Perfectly consistent and intuitive	Professional, simple, clear, logically organised, device display optimised. Every design component has a purpose	High quality/resolution graphics and visual design- mostly proportionate, stylistically consistent	As above + very attractive, memorable, stands out; use of colors enhances the app	Highly accurate description of the app components/features	The app has specific goals, which are highly likely to be achieved	Highly relevant, appropriate, coherent and correct	Comprehensive and concise; contains links to more information and resources	Perfectly clear, logical, correct	Developed by an international organization, nationally competitive government, or research funding.	Definitely	> 50	No	***** One of the best apps I’ve used	Occasionally (less than five times since downloading it; sometimes you reach for it to come to a diagnosis)	5	5
Moderately fun and entertaining, would entertain user for some time (5 to 10 minutes)	Very interesting, would engage user in repeat use	Does not allow any customisation or requires setting to be input every time	Offers a variety of interactive features	Perfectly targeted, no issues found	Perfect/timely response; no technical bugs	Able to use app immediately; intuitive and simple	Perfectly logical, easy, clear and intuitive screen flow throughout, or offers shortcuts	Perfectly consistent and intuitive	Professional, simple, clear, logically organised, device display optimised. Every design component has a purpose	Very high quality/resolution graphics and visual design- proportionate, stylistically consistent throughout	High level of visual appeal- professionally designed	Accurate. App contains most of the described components/features	The app has clearly specified goals, which are achievable	Relevant, appropriate, coherent and correct	Comprehensive and concise; contains links to more information and resources	Mostly clear, logical, correct, with negligible issues	Developed by an international organization, nationally competitive government, or research funding.	Definitely	10-50	Maybe	Above Average App	Frequently (or every other day; you often reach for it to come to a diagnosis)	4	5
Moderately fun and entertaining, would entertain user for some time (5 to 10 minutes)	Ok, neither interesting nor uninteresting; would engage user for a brief time (less than 5 minutes)	Allows insufficient customization	No interactive features	Completely inappropriate/unclear/confusing	Perfect/timely response; no technical bugs	Usable after a lot of time and effort	Perfectly logical, easy, clear and intuitive screen flow throughout, or offers shortcuts	Perfectly consistent and intuitive	Professional, simple, clear, logically organised, device display optimised. Every design component has a purpose	High quality/resolution graphics and visual design- mostly proportionate, stylistically consistent	High level of visual appeal- professionally designed	Accurate. App contains most of the described components/features	OK. The app has clearly specified goals, which are achievable	Relevant, appropriate, coherent and correct	Comprehensive and concise; contains links to more information and resources	Ok, but often unclear, confusing, wrong	Appears to come from a legitimate source, but it cannot be verified	In between 1 and 3	3-10	Maybe	*** Average	Occasionally (less than five times since downloading it; sometimes you reach for it to come to a diagnosis)	4	4
Ok, fun enough to entertain for a brief time (less than 5 minutes)	Moderately interesting; would engage user for some time (5 to 10 minutes)	Allows basic customisation to function adequately	Offers a variety of interactive features/feedback/user input options	Mostly inappropriate/unclear/confusing	App works overall. Some technical problems need fixing/ slow at times	Easy to learn how to use the app	Usable after some time and effort	Mostly consistent/intuitive with negligible problems	Mostly clear, able to select/locate/read items	Moderate quality graphics and visual design	High level of visual appeal- professionally designed	Accurate. App contains most of the described components/features	The app has specific goals, which are highly likely to be achieved	Relevant, appropriate, coherent and correct	Comprehensive and concise; contains links to more information and resources	Mostly clear, logical, correct, with negligible issues	Developed by an international organization, nationally competitive government, or research funding.	Definitely	10-50	No	Above Average App	Occasionally (less than five times since downloading it; sometimes you reach for it to come to a diagnosis)	4	4
Ok, fun enough to entertain for a brief time (less than 5 minutes)	Ok, neither interesting nor uninteresting; would engage user for a brief time (less than 5 minutes)	Allows basic customisation to function adequately	Basic interactive features to function adequately	Perfectly targeted, no issues found	Perfect/timely response; no technical bugs found/contains a ‘loading time left’ indicator	Easy to learn how to use the app	Perfectly logical, easy, clear and intuitive screen flow throughout, or offers shortcuts	Perfectly consistent and intuitive	Professional, simple, clear, logically organised, device display optimised. Every design component has a purpose	High quality/resolution graphics and visual design- mostly proportionate, stylistically consistent	High level of visual appeal- professionally designed	Highly accurate description of the app components/features	The app has specific goals, which are highly likely to be achieved	Relevant, appropriate, coherent and correct	Offers a broad range of information, but has some gaps or unnecessary details; or has no links to more information and resources	Mostly clear, logical, correct, with negligible issues	Developed by an international organization, nationally competitive government, or research funding.	Definitely	10-50	Maybe	***** One of the best apps I’ve used	Rarely (or once or twice since downloading it; you manage to diagnose your patients without its help)	4	4
Ok, fun enough to entertain for a brief time (less than 5 minutes)	Very interesting, would engage user in repeat use	Allows numerus options for customisation	Offers a variety of interactive features/feedback/user input options	Well-targeted, with negligible issues	App works overall. Some technical problems need fixing/ slow at times	Able to use app immediately; intuitive and simple	Usable after some time and effort	Mostly consistent/intuitive with negligible problems	Professional, simple, clear, logically organised, device display optimised. Every design component has a purpose	High quality/resolution graphics and visual design- mostly proportionate, stylistically consistent	As above + very attractive, memorable, stands out; use of colour enhances app features/menus	Accurate. App contains most of the described components/features	The app has specific goals, which are highly likely to be achieved	Highly relevant, appropriate, coherent and correct	Comprehensive and concise; contains links to more information and resources	Mostly clear, logical, correct, with negligible issues	Developed by an international organization, nationally competitive government, or research funding.	Definitely	3-10	Maybe	***** One of the best apps I’ve used	Frequently (or every other day; you often reach for it to come to a diagnosis)	5	4
Moderately fun and entertaining, would entertain user for some time (5 to 10 minutes)	Moderately interesting; would engage user for some time (5 to 10 minutes)	Allows numerus options for customisation	Offers a variety of interactive features/feedback/user input options	Perfectly targeted, no issues found	Perfect/timely response; no technical bugs found/contains a ‘loading time left’ indicator	Easy to learn how to use the app	Perfectly logical, easy, clear and intuitive screen flow throughout, or offers shortcuts	Mostly consistent/intuitive with negligible problems	Professional, simple, clear, logically organised, device display optimised. Every design component has a purpose	High quality/resolution graphics and visual design- mostly proportionate, stylistically consistent	High level of visual appeal- professionally designed	Accurate. App contains most of the described components/features	The app has clearly specified goals, which are achievable	Relevant, appropriate, coherent and correct	Comprehensive and concise; contains links to more information and resources	Mostly clear, logical, correct, with negligible issues	Developed by an international organization, nationally competitive government, or research funding.	Definitely	10-50	Maybe	Above Average App	Occasionally (less than five times since downloading it; sometimes you reach for it to come to a diagnosis)	4	4
Highly entertaining and fun, would stimulate repeat use	Very interesting, would engage user in repeat use	Allows complete tailoring to the individual’s preferences, retains all settings	Offers a variety of interactive features/feedback/user input options	Perfectly targeted, no issues found	Perfect/timely response; no technical bugs found/contains a ‘loading time left’ indicator	Able to use app immediately; intuitive and simple	Perfectly logical, easy, clear and intuitive screen flow throughout, or offers shortcuts	Perfectly consistent and intuitive	Professional, simple, clear, logically organised, device display optimised. Every design component has a purpose	Very high quality/resolution graphics and visual design- proportionate, stylistically consistent throughout	High level of visual appeal- professionally designed	Accurate. App contains most of the described components/features	The app has clearly specified goals, which are achievable	Highly relevant, appropriate, coherent and correct	Comprehensive and concise; contains links to more information and resources	Mostly clear, logical, correct, with negligible issues	Developed by an international organization, nationally competitive government, or research funding.	Definitely	3-10	No	***** One of the best apps I’ve used	Occasionally (less than five times since downloading it; sometimes you reach for it to come to a diagnosis)	5	5
Highly entertaining and fun, would stimulate repeat use	Moderately interesting; would engage user for some time (5 to 10 minutes)	Allows basic customisation to function adequately	Basic interactive features to function adequately	Perfectly targeted, no issues found	Perfect/timely response; no technical bugs found/contains a ‘loading time left’ indicator	Able to use app immediately; intuitive and simple	Perfectly logical, easy, clear and intuitive screen flow throughout, or offers shortcuts	Mostly consistent/intuitive with negligible problems	Mostly clear, able to select/locate/read items	High quality/resolution graphics and visual design- mostly proportionate, stylistically consistent	High level of visual appeal- professionally designed	Accurate. App contains most of the described components/features	The app has clearly specified goals, which are achievable	Relevant, appropriate, coherent and correct	Offers a broad range of information, but has some gaps or unnecessary details; or has no links to more information and resources	Mostly clear, logical, correct, with negligible issues	Developed by an international organization, nationally competitive government, or research funding.	Definitely	10-50	No	Above Average App	Occasionally (less than five times since downloading it; sometimes you reach for it to come to a diagnosis)	5	4
Highly entertaining and fun, would stimulate repeat use	Moderately interesting; would engage user for some time (5 to 10 minutes)	Allows basic customisation to function adequately	Basic interactive features to function adequately	Perfectly targeted, no issues found	Mostly functional with minor/negligible problems	Able to use app immediately; intuitive and simple	Perfectly logical, easy, clear and intuitive screen flow throughout, or offers shortcuts	Perfectly consistent and intuitive	Mostly clear, able to select/locate/read items	High quality/resolution graphics and visual design- mostly proportionate, stylistically consistent	Some visual appeal- average, neither pleasant, nor unpleasant	Accurate. App contains most of the described components/features	The app has specific goals, which are highly likely to be achieved	Relevant, appropriate, coherent and correct	Comprehensive and concise; contains links to more information and resources	Perfectly clear, logical, correct	Developed by an international organization, nationally competitive government, or research funding.	Definitely	> 50	Maybe	Above Average App	Frequently (or every other day; you often reach for it to come to a diagnosis)	4	4
Moderately fun and entertaining, would entertain user for some time (5 to 10 minutes)	Ok, neither interesting nor uninteresting; would engage user for a brief time (less than 5 minutes)	Allows basic customisation to function adequately	Basic interactive features to function adequately	Well-targeted, with negligible issues	App works overall. Some technical problems need fixing/ slow at times	Usable after some time and effort	Usable after some time and effort	Mostly consistent/intuitive with negligible problems	Satisfactory. Few problems with selecting/locating/reading items or with minor screen- size problems	Moderate quality graphics and visual design	Some visual appeal- average, neither pleasant, nor unpleasant	OK. App contains some of the described components/functions	OK. The app has clearly specified goals, which are achievable	Moderately relevant, appropriate, coherent and appears correct	Offers a broad range of information, but has some gaps or unnecessary details; or has no links to more information and resources	Ok, but often unclear, confusing, wrong	Appears to come from a legitimate source, but it cannot be verified	Maybe	10-50	No	*** Average	Occasionally (less than five times since downloading it; sometimes you reach for it to come to a diagnosis)	4	4
Moderately fun and entertaining, would entertain user for some time (5 to 10 minutes)	Moderately interesting; would engage user for some time (5 to 10 minutes)	Allows numerus options for customisation	Basic interactive features to function adequately	Well-targeted, with negligible issues	Mostly functional with minor/negligible problems	Easy to learn how to use the app	Easy to use or missing a negligible link	Mostly consistent/intuitive with negligible problems	Mostly clear, able to select/locate/read items	High quality/resolution graphics and visual design- mostly proportionate, stylistically consistent	High level of visual appeal- professionally designed	Accurate. App contains most of the described components/features	OK. The app has clearly specified goals, which are achievable	Relevant, appropriate, coherent and correct	Offers a broad range of information, but has some gaps or unnecessary details; or has no links to more information and resources	Perfectly clear, logical, correct	Developed by an international organization, nationally competitive government, or research funding.	Definitely	3-10	Maybe	Above Average App	Rarely (or once or twice since downloading it; you manage to diagnose your patients without its help)	4	4
Highly entertaining and fun, would stimulate repeat use	Very interesting, would engage user in repeat use	Allows complete tailoring to the individual’s preferences, retains all settings	Offers a variety of interactive features/feedback/user input options	Well-targeted, with negligible issues	Perfect/timely response; no technical bugs found/contains a ‘loading time left’ indicator	Able to use app immediately; intuitive and simple	Perfectly logical, easy, clear and intuitive screen flow throughout, or offers shortcuts	Perfectly consistent and intuitive	Professional, simple, clear, logically organised, device display optimised. Every design component has a purpose	Very high quality/resolution graphics and visual design- proportionate, stylistically consistent throughout	High level of visual appeal- professionally designed	Highly accurate description of the app components/features	The app has clearly specified goals, which are achievable	Highly relevant, appropriate, coherent and correct	Comprehensive and concise; contains links to more information and resources	Perfectly clear, logical, correct	Developed by an international organization, nationally competitive government, or research funding.	Definitely	10-50	Maybe	***** One of the best apps I’ve used	Occasionally (less than five times since downloading it; sometimes you reach for it to come to a diagnosis)	5	5
Highly entertaining and fun, would stimulate repeat use	Very interesting, would engage user in repeat use	Allows numerus options for customisation	Offers a variety of interactive features/feedback/user input options	Well-targeted, with negligible issues	Perfect/timely response; no technical bugs found/contains a ‘loading time left’ indicator	Easy to learn how to use the app	Perfectly logical, easy, clear and intuitive screen flow throughout, or offers shortcuts	Perfectly consistent and intuitive	Mostly clear, able to select/locate/read items	High quality/resolution graphics and visual design- mostly proportionate, stylistically consistent	High level of visual appeal- professionally designed	Accurate. App contains most of the described components/features	OK. The app has clearly specified goals, which are achievable	Relevant, appropriate, coherent and correct	Ok, but not comprehensible	Mostly clear, logical, correct, with negligible issues	Developed by an international organization, nationally competitive government, or research funding.	Definitely	3-10	No	Above Average App	Rarely (or once or twice since downloading it; you manage to diagnose your patients without its help)	4	4
Moderately fun and entertaining, would entertain user for some time (5-10 minutes total) 󠇅	Moderately interesting; would engage user for some time (5 to 10 minutes)	Allows numerus options for customisation	Offers a variety of interactive features/feedback/user input options	Perfectly targeted, no issues found	Mostly functional with minor/negligible problems	Able to use the app immediately; intuitive; simple	Perfectly logical, easy, clear and intuitive screen flow throughout, or offers shortcuts	Perfectly consistent and intuitive	Professional, simple, clear, logically organised, device display optimised. Every design component has a purpose	Very high quality/resolution graphics and visual design- proportionate, stylistically consistent throughout	High level of visual appeal – seamless graphics – consistent and professionally designed	Highly accurate description of the app components/features	The app has clearly specified goals, which are achievable	Highly relevant, appropriate, coherent and correct	Comprehensive and concise; contains links to more information and resources	Mostly clear, logical, correct, with negligible issues	Developed by an international organization, nationally competitive government, or research funding.	Definitely	> 50	Yes	***** One of the best apps I’ve used	Weeks (< 4 weeks)	Frequently (or every other day; you often reach for it to come to a diagnosis)	Strongly agree
Highly entertaining and fun, would stimulate repeat use	Moderately interesting; would engage user for some time (5 to 10 minutes)	Allows complete tailoring to the individual’s preferences, retains all settings	Basic interactive features to function adequately	Well-targeted, with negligible issues	Mostly functional with minor/negligible problems	Easy to learn how to use the app (or has clear instructions)	Easy to use or missing a negligible link	Perfectly consistent and intuitive	Satisfactory. Few problems with selecting/locating/reading items or with minor screen- size problems	Moderate quality graphics and visual design	As above + very attractive, memorable, stands out; use of colour enhances app features/menus	Accurate. App contains most of the described components/features	OK. The app has clearly specified goals, which are achievable	Highly relevant, appropriate, coherent and correct	Comprehensive and concise; contains links to more information and resources	Mostly clear, logical, correct, with negligible issues	Developed by an international organization, nationally competitive government, or research funding.	In between 3 and 5	> 50	Maybe	***** One of the best apps I’ve used	1- 2 Months	Occasionally (less than five times since downloading it; sometimes you reach for it to come to a diagnosis)	Strongly agree
Moderately fun and entertaining, would entertain user for some time (5-10 minutes total) 󠇅	Moderately interesting; would engage user for some time (5 to 10 minutes)	Allows insufficient customisation	No interactive features and/or no response to user interaction	Well-targeted, with negligible issues	Mostly functional with minor/negligible problems	Easy to learn how to use the app (or has clear instructions)	Easy to use or missing a negligible link	Mostly consistent/intuitive with negligible problems	Mostly clear, able to select/locate/read items	Moderate quality graphics and visual design	High level of visual appeal – seamless graphics – consistent and professionally designed	Accurate. App contains most of the described components/features	The app has clearly specified goals, which are achievable	Moderately relevant/appropriate/coherent/and appears correct	Ok, but not comprehensible	Mostly clear, logical, correct, with negligible issues	Developed by an international organization, nationally competitive government, or research funding.	Definitely	10-50	Maybe	Above Average App	1- 2 Months	Occasionally (less than five times since downloading it; sometimes you reach for it to come to a diagnosis)	Strongly agree
Moderately fun and entertaining, would entertain user for some time (5-10 minutes total) 󠇅	Very interesting, would engage user in repeat use	Allows numerus options for customisation	Offers a variety of interactive features/feedback/user input options	Well-targeted, with negligible issues	Perfect/timely response; no technical bugs found/contains a ‘loading time left’ indicator	Easy to learn how to use the app (or has clear instructions)	Easy to use or missing a negligible link	Mostly consistent/intuitive with negligible problems	Mostly clear, able to select/locate/read items	High quality/resolution graphics and visual design- mostly proportionate, stylistically consistent	High level of visual appeal – seamless graphics – consistent and professionally designed	Highly accurate description of the app components/features	The app has clearly specified goals, which are achievable	Relevant/appropriate/coherent/correct	Comprehensive and concise; contains links to more information and resources	Mostly clear, logical, correct, with negligible issues	Developed by an international organization, nationally competitive government, or research funding.	Definitely	10-50	No	Above Average App	1- 2 Months	Occasionally (less than five times since downloading it; sometimes you reach for it to come to a diagnosis)	Strongly agree
OK, fun enough to entertain the user for a brief time (< 5 minutes)	Moderately interesting; would engage user for some time (5 to 10 minutes)	Does not allow any customisation or requires setting to be input every time	Offers a variety of interactive features/feedback/user input options	Well-targeted, with negligible issues	Perfect/timely response; no technical bugs found/contains a ‘loading time left’ indicator	Able to use the app immediately; intuitive; simple	Perfectly logical, easy, clear and intuitive screen flow throughout, or offers shortcuts	Perfectly consistent and intuitive	Mostly clear, able to select/locate/read items	High quality/resolution graphics and visual design- mostly proportionate, stylistically consistent	Some visual appeal – average, neither pleasant nor unpleasant	Highly accurate description of the app components/features	The app has clearly specified goals, which are achievable	Relevant/appropriate/coherent/correct	Offers a broad range of information, but has some gaps or unnecessary details; or has no links to more information and resources	Mostly clear, logical, correct, with negligible issues	Developed by an international organization, nationally competitive government, or research funding.	In between 3 and 5	10-50	No	Above Average App	1- 2 Months	Occasionally (less than five times since downloading it; sometimes you reach for it to come to a diagnosis)	Agree
Highly entertaining and fun, would stimulate repeat use	Very interesting, would engage user in repeat use	Allows basic customisation to function adequately	Basic interactive features to function adequately	Well-targeted, with negligible issues	Mostly functional with minor/negligible problems	Easy to learn how to use the app (or has clear instructions)	Easy to use or missing a negligible link	Mostly consistent/intuitive with negligible problems	Satisfactory. Few problems with selecting/locating/reading items or with minor screen- size problems	Moderate quality graphics and visual design	Some visual appeal – average, neither pleasant nor unpleasant	Highly accurate description of the app components/features	The app has specific goals, which are highly likely to be achieved	Relevant/appropriate/coherent/correct	Comprehensive and concise; contains links to more information and resources	Mostly clear, logical, correct, with negligible issues	Developed by an international organization, nationally competitive government, or research funding.	Definitely	> 50	Maybe	*** Average	1- 2 Months	Frequently (or every other day; you often reach for it to come to a diagnosis)	Strongly agree
Highly entertaining and fun, would stimulate repeat use	Very interesting, would engage user in repeat use	Allows basic customisation to function adequately	Very high level of responsiveness through interactive features/feedback/user input options	Perfectly targeted, no issues found	Perfect/timely response; no technical bugs found/contains a ‘loading time left’ indicator	Easy to learn how to use the app (or has clear instructions)	Perfectly logical, easy, clear and intuitive screen flow throughout, or offers shortcuts	Perfectly consistent and intuitive	Professional, simple, clear, logically organised, device display optimised. Every design component has a purpose	Very high quality/resolution graphics and visual design- proportionate, stylistically consistent throughout	As above + very attractive, memorable, stands out; use of colour enhances app features/menus	Accurate. App contains most of the described components/features	The app has clearly specified goals, which are achievable	Highly relevant, appropriate, coherent and correct	Comprehensive and concise; contains links to more information and resources	Perfectly clear, logical, correct	Developed by an international organization, nationally competitive government, or research funding.	In between 3 and 5	> 50	Maybe	***** One of the best apps I’ve used	1- 2 Months	Frequently (or every other day; you often reach for it to come to a diagnosis)	Strongly agree
OK, fun enough to entertain the user for a brief time (< 5 minutes)	Very interesting, would engage user in repeat use	Allows complete tailoring to the individual’s preferences, retains all settings	Very high level of responsiveness through interactive features/feedback/user input options	Perfectly targeted, no issues found	Perfect/timely response; no technical bugs found/contains a ‘loading time left’ indicator	Able to use the app immediately; intuitive; simple	Perfectly logical, easy, clear and intuitive screen flow throughout, or offers shortcuts	Perfectly consistent and intuitive	Professional, simple, clear, logically organised, device display optimised. Every design component has a purpose	Very high quality/resolution graphics and visual design- proportionate, stylistically consistent throughout	As above + very attractive, memorable, stands out; use of colour enhances app features/menus	Highly accurate description of the app components/features	The app has specific goals, which are highly likely to be achieved	Highly relevant, appropriate, coherent and correct	Comprehensive and concise; contains links to more information and resources	Perfectly clear, logical, correct	Developed by an international organization, nationally competitive government, or research funding.	Definitely	> 50	Maybe	Above Average App	1- 2 Months	Frequently (or every other day; you often reach for it to come to a diagnosis)	Strongly agree
